# Supplementary material for: Indicators of distress in newly diagnosed breast cancer patients
Source: PeerJ. 2015 Jul 21;3:e1107. doi: 10.7717/peerj.1107 (PMC4517964; doi:10.7717/peerj.1107)
Supplement: Dataset S1 — Dataset with the scoring of all used scales. [file peerj-03-1107-s001.csv]

ETA	ATT_1	ATT_2	ATT_3	ATT_4	ATT_5	ATT_6	NS_1	NS_2	NS_4	S_SP	S_Fam	S_Frie	STAI	CESD	KM	KC KT	KCT	KPD	CBI_1	CBI_2	CBI_3	CBI_4	CBI_5	CBI_6	CBI_7	Att_ag1	Att_ag2	Att_ag3
*	5.0	3.0	5.0	5.0	5.0	4.0	5.0	5.0	5.0	5.5	5.5	3.3	0.7	0.4	4.0	4.0	2.0	2.0	8.0	8.6	8.5	8.3	8.8	3.6	6.7	4.0	4.5	5.0
32.0	5.0	2.0	5.0	2.0	5.0	4.0	5.0	5.0	5.0	6.0	5.8	3.8	0.9	2.0	2.0	1.0	2.0	1.0	6.0	8.6	4.0	3.0	3.6	6.0	5.3	3.5	4.5	3.5
35.0	3.0	4.0	5.0	3.0	5.0	4.0	3.0	5.0	5.0	4.0	4.5	3.3	1.2	1.0	3.0	5.0	3.0	1.0	6.0	6.6	6.0	4.5	6.4	6.2	5.7	3.5	4.5	4.0
32.0	5.0	5.0	5.0	5.0	5.0	4.0	5.0	5.0	5.0	6.0	6.0	6.0	0.8	1.4	4.0	3.0	3.0	4.0	8.4	8.2	5.5	5.3	6.2	6.8	7.7	5.0	4.5	5.0
40.0	5.0	5.0	5.0	4.0	5.0	5.0	5.0	5.0	4.0	6.0	2.3	6.0	1.7	1.1	3.0	4.0	3.0	3.0	7.6	9.0	6.5	5.8	6.0	7.2	8.7	5.0	5.0	4.5
31.0	5.0	1.0	5.0	1.0	5.0	3.0	5.0	5.0	5.0	6.0	6.0	6.0	0.5	0.6	2.0	2.0	2.0	2.0	8.2	6.8	4.8	3.0	5.8	4.2	5.0	3.0	4.0	3.0
47.0	5.0	*	*	*	*	*	5.0	5.0	5.0	6.0	6.0	5.0	0.8	0.5	4.0	1.0	2.0	1.0	9.0	8.6	4.3	5.0	5.4	7.0	7.3	5.0	*	*
39.0	5.0	5.0	5.0	5.0	5.0	5.0	5.0	5.0	5.0	4.0	4.0	4.0	1.4	1.4	2.0	2.0	3.0	3.0	7.0	6.6	5.0	5.5	7.0	7.6	5.0	5.0	5.0	5.0
45.0	5.0	5.0	5.0	5.0	5.0	5.0	5.0	5.0	5.0	4.5	4.0	3.5	1.1	0.7	3.0	1.0	3.0	4.0	5.2	6.6	4.8	2.5	5.4	5.4	6.3	5.0	5.0	5.0
34.0	5.0	1.0	5.0	3.0	5.0	4.0	5.0	5.0	5.0	6.0	6.0	2.3	1.4	1.5	1.0	1.0	0.0	2.0	*	*	*	*	*	*	*	3.0	4.5	4.0
*	4.0	4.0	5.0	3.0	3.0	3.0	5.0	5.0	5.0	4.8	4.8	6.0	1.8	1.7	4.0	2.0	2.0	1.0	7.6	7.4	3.3	2.0	5.6	5.8	4.7	4.0	4.0	3.0
48.0	5.0	4.0	5.0	3.0	5.0	3.0	*	*	5.0	4.0	3.8	3.0	1.5	0.9	0.0	0.0	2.0	3.0	8.2	7.0	6.0	5.5	5.8	6.5	6.3	4.5	4.0	4.0
54.0	1.0	4.0	1.0	3.0	1.0	1.0	5.0	5.0	5.0	4.5	2.3	0.0	1.4	1.5	2.0	2.0	2.0	3.0	*	*	*	*	*	*	*	2.5	1.0	2.0
59.0	5.0	5.0	5.0	4.0	5.0	5.0	5.0	5.0	5.0	5.8	5.3	5.3	1.9	1.8	1.0	0.0	3.0	1.0	6.4	6.2	6.3	5.3	5.2	7.2	6.7	5.0	5.0	4.5
39.0	5.0	5.0	5.0	5.0	5.0	5.0	4.0	5.0	5.0	3.0	3.0	3.0	1.0	1.1	1.0	2.0	1.0	4.0	6.2	7.2	5.8	5.5	6.0	5.2	5.7	5.0	5.0	5.0
41.0	5.0	3.0	5.0	3.0	5.0	3.0	5.0	5.0	5.0	5.8	5.3	5.8	1.3	1.2	2.0	3.0	2.0	3.0	8.2	7.8	6.5	4.5	6.0	6.8	7.7	4.0	4.0	4.0
39.0	5.0	2.0	5.0	2.0	4.0	4.0	5.0	5.0	5.0	5.0	5.3	4.3	1.6	1.3	1.0	3.0	2.0	1.0	6.4	6.0	6.0	2.5	5.4	5.0	5.3	3.5	4.5	3.0
45.0	*	*	*	*	*	*	*	*	*	4.5	5.3	5.0	1.9	1.8	4.0	2.0	2.0	3.0	9.0	5.6	7.0	7.0	5.6	7.2	9.0	*	*	*
46.0	5.0	4.0	5.0	4.0	5.0	5.0	5.0	5.0	4.0	5.0	4.5	3.5	1.7	1.2	4.0	5.0	3.0	3.0	7.8	8.0	4.5	6.8	7.4	8.4	8.7	4.5	5.0	4.5
36.0	4.0	5.0	5.0	5.0	4.0	4.0	3.0	4.0	4.0	6.0	6.0	6.0	0.1	0.1	4.0	3.0	2.0	4.0	6.8	6.8	7.3	7.0	7.4	4.8	6.3	4.5	4.5	4.5
42.0	5.0	5.0	5.0	3.0	3.0	3.0	5.0	5.0	5.0	6.0	5.5	4.5	1.1	2.0	2.0	2.0	2.0	2.0	8.6	8.0	8.5	5.5	8.4	6.0	7.7	5.0	4.0	3.0
60.0	5.0	3.0	4.0	5.0	5.0	5.0	4.0	2.0	5.0	3.8	4.0	4.3	1.6	1.6	3.0	2.0	2.0	2.0	7.0	6.3	5.3	4.8	4.2	5.0	5.0	4.0	4.5	5.0
39.0	5.0	2.0	5.0	1.0	3.0	3.0	5.0	5.0	5.0	6.0	4.5	3.5	1.0	0.7	3.0	1.0	2.0	1.0	6.8	7.0	7.5	6.5	7.0	8.0	7.0	3.5	4.0	2.0
58.0	4.0	2.0	2.0	1.0	5.0	4.0	4.0	5.0	5.0	1.0	4.0	2.0	1.8	1.8	3.0	1.0	3.0	1.0	5.0	5.0	3.5	2.0	3.6	3.0	4.3	3.0	3.0	3.0
27.0	5.0	1.0	5.0	2.0	4.0	2.0	3.0	3.0	5.0	2.3	4.5	2.3	2.0	2.1	2.0	1.0	1.0	0.0	6.6	4.4	5.0	1.0	4.0	4.2	1.7	3.0	3.5	3.0
45.0	4.0	3.0	5.0	4.0	4.0	5.0	5.0	5.0	5.0	4.5	4.8	5.0	1.1	1.3	2.0	3.0	3.0	2.0	6.0	6.0	5.0	5.3	5.6	5.6	5.3	3.5	5.0	4.0
56.0	4.0	5.0	5.0	5.0	5.0	4.0	5.0	5.0	5.0	4.8	5.3	4.3	1.3	1.0	3.0	4.0	3.0	4.0	6.6	7.0	6.3	6.3	6.2	6.6	6.3	4.5	4.5	5.0
31.0	5.0	3.0	5.0	2.0	5.0	4.0	4.0	5.0	5.0	4.0	4.5	3.5	0.6	0.3	1.0	2.0	2.0	3.0	5.6	6.4	7.0	6.3	6.8	6.2	6.7	4.0	4.5	3.5
53.0	5.0	4.0	5.0	1.0	5.0	4.0	5.0	4.0	5.0	5.5	5.8	5.8	1.4	2.0	1.0	3.0	1.0	3.0	5.0	7.4	4.5	4.5	6.2	8.2	5.0	4.5	4.5	3.0
45.0	5.0	5.0	5.0	3.0	5.0	3.0	5.0	5.0	5.0	5.5	5.3	5.3	1.7	1.6	3.0	2.0	2.0	2.0	8.4	6.6	2.3	2.0	5.2	5.8	5.0	5.0	4.0	4.0
59.0	4.0	5.0	5.0	2.0	4.0	4.0	3.0	3.0	5.0	1.8	4.8	3.8	1.1	0.9	4.0	1.0	2.0	2.0	6.4	6.0	6.0	6.0	7.4	5.2	1.3	4.5	4.5	3.0
30.0	5.0	3.0	5.0	3.0	3.0	4.0	5.0	5.0	5.0	3.8	4.0	4.0	1.1	0.7	3.0	4.0	2.0	2.0	5.6	7.0	5.8	4.5	5.6	6.0	6.3	4.0	4.5	3.0
64.0	3.0	1.0	4.0	1.0	3.0	1.0	1.0	1.0	5.0	6.0	6.0	3.3	1.0	0.7	2.0	1.0	0.0	2.0	8.4	7.6	5.3	5.5	8.2	6.8	6.0	2.0	2.5	2.0
35.0	5.0	3.0	5.0	3.0	5.0	5.0	5.0	5.0	5.0	4.8	5.8	3.8	1.6	1.2	3.0	1.0	2.0	2.0	7.6	9.0	6.8	4.8	6.4	7.0	8.0	4.0	5.0	4.0
49.0	5.0	1.0	5.0	1.0	4.0	3.0	5.0	5.0	5.0	5.5	4.5	4.5	1.2	0.6	2.0	1.0	2.0	1.0	9.0	6.0	6.0	6.0	4.4	6.8	6.3	3.0	4.0	2.5
47.0	5.0	1.0	5.0	2.0	5.0	2.0	4.0	5.0	5.0	4.8	4.5	5.0	1.6	1.5	4.0	4.0	1.0	1.0	5.0	6.6	2.8	2.3	4.4	3.5	4.3	3.0	3.5	3.5
53.0	5.0	4.0	5.0	1.0	5.0	4.0	5.0	4.0	5.0	5.5	5.8	5.8	1.4	2.0	1.0	3.0	1.0	3.0	5.0	7.4	4.5	4.5	6.2	8.2	5.0	4.5	4.5	3.0
56.0	4.0	1.0	5.0	2.0	3.0	3.0	3.0	3.0	5.0	4.8	4.5	4.5	1.4	1.6	3.0	0.0	3.0	1.0	7.6	8.4	7.8	3.0	7.2	5.5	2.7	2.5	4.0	2.5
43.0	5.0	5.0	5.0	5.0	5.0	5.0	5.0	5.0	5.0	6.0	5.5	6.0	1.2	1.0	2.0	4.0	3.0	3.0	6.0	8.6	5.0	3.0	4.0	6.8	8.7	5.0	5.0	5.0
41.0	*	*	*	*	*	*	5.0	5.0	5.0	4.3	5.0	3.0	1.7	1.9	3.0	5.0	2.0	2.0	9.0	2.2	4.3	1.5	5.6	5.8	6.3	*	*	*
44.0	5.0	1.0	2.0	1.0	4.0	3.0	2.0	2.0	3.0	5.3	4.3	4.0	1.7	1.8	0.0	2.0	0.0	3.0	6.6	7.4	5.5	5.0	7.0	6.0	6.3	3.0	2.5	2.5
42.0	5.0	4.0	5.0	5.0	5.0	5.0	5.0	5.0	5.0	5.0	5.0	5.0	0.6	0.0	2.0	5.0	3.0	3.0	6.2	6.6	6.8	5.5	6.4	5.4	7.3	4.5	5.0	5.0
36.0	5.0	1.0	3.0	1.0	5.0	3.0	5.0	5.0	5.0	6.0	6.0	6.0	1.1	1.5	2.0	4.0	2.0	1.0	5.6	6.0	4.8	1.0	3.2	5.8	4.3	3.0	3.0	3.0
57.0	5.0	1.0	5.0	2.0	5.0	3.0	5.0	5.0	5.0	3.8	2.0	0.3	1.9	2.2	4.0	3.0	1.0	2.0	8.0	6.0	1.3	1.3	5.8	6.3	7.3	3.0	4.0	3.5
50.0	4.0	5.0	5.0	3.0	4.0	5.0	3.0	5.0	5.0	3.8	4.8	1.5	0.9	0.9	3.0	2.0	2.0	1.0	5.8	4.2	7.8	4.5	6.6	5.4	4.3	4.5	5.0	3.5
56.0	5.0	4.0	5.0	4.0	5.0	5.0	5.0	5.0	3.0	4.5	5.5	4.0	1.0	0.8	3.0	3.0	3.0	1.0	7.4	5.8	5.0	3.0	7.6	5.8	5.7	4.5	5.0	4.5
42.0	5.0	3.0	4.0	3.0	5.0	3.0	5.0	5.0	5.0	4.3	4.5	4.3	1.1	1.2	2.0	0.0	2.0	0.0	7.8	6.4	6.0	5.8	7.2	6.4	5.0	4.0	3.5	4.0
33.0	5.0	5.0	5.0	3.0	5.0	5.0	5.0	4.0	5.0	5.3	4.8	4.8	0.8	1.2	3.0	4.0	3.0	1.0	8.2	8.2	8.0	7.8	8.0	7.2	7.7	5.0	5.0	4.0
40.0	5.0	3.0	4.0	1.0	3.0	1.0	5.0	5.0	5.0	4.3	5.0	4.3	1.8	1.9	4.0	0.0	2.0	1.0	8.4	8.2	5.0	1.0	7.0	6.6	8.3	4.0	2.5	2.0
52.0	5.0	3.0	5.0	5.0	5.0	5.0	5.0	5.0	5.0	5.0	5.0	5.0	1.2	1.4	3.0	1.0	3.0	2.0	4.2	4.8	4.8	5.8	5.2	6.0	5.7	4.0	5.0	5.0
43.0	5.0	3.0	1.0	3.0	3.0	3.0	2.0	3.0	5.0	4.5	4.5	2.0	2.1	1.9	3.0	4.0	2.0	2.0	5.2	8.0	3.5	3.3	3.2	4.8	6.0	4.0	2.0	3.0
30.0	5.0	3.0	5.0	4.0	5.0	5.0	5.0	5.0	5.0	5.5	3.3	4.5	0.9	0.9	3.0	4.0	3.0	3.0	8.4	9.0	9.0	3.8	7.6	5.0	6.3	4.0	5.0	4.5
42.0	*	*	*	*	*	*	*	*	*	1.5	3.5	2.0	1.3	1.4	4.0	5.0	2.0	1.0	*	*	*	*	*	*	*	*	*	*
39.0	5.0	3.0	5.0	3.0	5.0	3.0	4.0	5.0	5.0	4.5	4.3	3.8	0.9	1.5	2.0	2.0	3.0	1.0	7.4	6.5	6.5	3.5	6.4	5.6	4.3	4.0	4.0	4.0
26.0	5.0	3.0	5.0	3.0	5.0	5.0	5.0	5.0	5.0	6.0	5.5	6.0	1.6	1.1	3.0	3.0	2.0	1.0	7.0	7.8	6.5	2.0	6.0	6.0	4.0	4.0	5.0	4.0
38.0	3.0	2.0	4.0	2.0	4.0	1.0	5.0	5.0	5.0	6.0	6.0	0.8	0.5	1.1	3.0	0.0	1.0	0.0	6.6	9.0	8.0	5.0	7.8	7.4	7.0	2.5	2.5	3.0
53.0	5.0	1.0	5.0	1.0	5.0	3.0	5.0	1.0	3.0	5.0	3.8	3.5	1.4	0.7	1.0	3.0	1.0	0.0	7.4	7.2	4.5	1.3	7.4	5.0	3.0	3.0	4.0	3.0
49.0	4.0	3.0	5.0	2.0	5.0	2.0	4.0	5.0	4.0	3.3	4.0	2.5	1.3	1.2	3.0	4.0	3.0	2.0	6.4	4.6	3.5	1.5	5.2	5.8	5.7	3.5	3.5	3.5
57.0	5.0	4.0	5.0	4.0	2.0	3.0	4.0	5.0	5.0	6.0	6.0	5.0	1.2	1.1	4.0	3.0	1.0	3.0	7.4	7.2	4.0	5.0	5.0	6.6	2.3	4.5	4.0	3.0
52.0	4.0	1.0	5.0	2.0	1.0	4.0	4.0	5.0	5.0	3.0	4.5	4.0	1.0	1.4	4.0	0.0	1.0	3.0	7.6	5.4	2.3	1.5	7.0	4.4	2.0	2.5	4.5	1.5
45.0	5.0	2.0	5.0	1.0	5.0	1.0	1.0	5.0	5.0	5.3	5.5	5.0	2.3	2.2	2.0	2.0	2.0	1.0	7.6	5.6	2.5	1.0	4.2	5.8	8.0	3.5	3.0	3.0
50.0	5.0	5.0	5.0	5.0	5.0	5.0	1.0	1.0	5.0	4.0	1.8	0.0	0.5	0.7	4.0	3.0	3.0	2.0	9.0	9.0	9.0	5.8	9.0	7.8	3.7	5.0	5.0	5.0
44.0	5.0	1.0	5.0	1.0	5.0	1.0	3.0	4.0	1.0	5.3	5.3	5.0	1.6	1.8	3.0	1.0	2.0	1.0	2.0	2.2	5.3	2.3	4.2	6.0	2.7	3.0	3.0	3.0
72.0	4.0	3.0	5.0	3.0	3.0	4.0	5.0	5.0	5.0	4.3	4.3	3.3	0.8	1.0	0.0	1.0	0.0	0.0	6.8	7.0	5.8	4.3	8.0	7.0	5.7	3.5	4.5	3.0
51.0	5.0	3.0	5.0	1.0	5.0	3.0	4.0	5.0	5.0	5.5	5.8	3.3	1.8	1.8	4.0	3.0	3.0	3.0	6.4	5.8	1.5	3.3	5.4	5.3	4.3	4.0	4.0	3.0
40.0	5.0	4.0	5.0	3.0	5.0	4.0	4.0	4.0	5.0	6.0	4.8	4.8	0.8	1.2	3.0	2.0	1.0	2.0	7.0	2.8	3.5	1.5	5.8	6.3	5.0	4.5	4.5	4.0
47.0	5.0	4.0	5.0	5.0	5.0	5.0	5.0	5.0	5.0	5.3	4.8	5.0	0.3	0.4	4.0	3.0	3.0	3.0	8.2	8.0	7.8	7.8	7.6	7.8	8.0	4.5	5.0	5.0
64.0	5.0	3.0	5.0	2.0	5.0	3.0	5.0	5.0	5.0	5.3	3.8	5.5	0.8	0.8	2.0	1.0	2.0	1.0	8.4	4.4	7.5	4.8	6.6	4.2	5.3	4.0	4.0	3.5
49.0	5.0	2.0	5.0	5.0	5.0	5.0	5.0	5.0	5.0	5.3	5.0	4.8	0.8	0.5	3.0	4.0	3.0	2.0	9.0	9.0	9.0	9.0	9.0	9.0	9.0	3.5	5.0	5.0
52.0	5.0	5.0	5.0	1.0	5.0	3.0	5.0	5.0	5.0	6.0	6.0	6.0	1.6	1.0	4.0	2.0	3.0	2.0	5.4	8.2	5.5	5.0	8.2	6.4	8.7	5.0	4.0	3.0
62.0	5.0	2.0	5.0	1.0	5.0	1.0	3.0	3.0	4.0	1.8	3.8	3.8	1.7	1.2	0.0	1.0	1.0	2.0	5.2	5.0	5.3	1.0	3.2	5.2	2.0	3.5	3.0	3.0
39.0	5.0	5.0	5.0	3.0	5.0	4.0	5.0	5.0	5.0	5.0	5.5	5.0	0.5	0.3	2.0	2.0	3.0	2.0	9.0	9.0	7.8	7.3	8.8	8.2	8.3	5.0	4.5	4.0
49.0	*	*	*	*	*	*	5.0	5.0	5.0	2.5	4.3	3.5	2.0	2.4	0.0	0.0	1.0	3.0	6.4	7.4	3.0	2.8	2.0	5.0	1.3	*	*	*
47.0	4.0	3.0	3.0	3.0	4.0	4.0	3.0	4.0	4.0	5.3	4.0	5.3	0.8	0.9	3.0	4.0	2.0	3.0	7.6	6.2	7.5	6.5	7.8	5.2	6.3	3.5	3.5	3.5
39.0	5.0	4.0	5.0	3.0	5.0	4.0	5.0	5.0	5.0	0.0	0.0	0.0	0.5	0.4	2.0	2.0	3.0	3.0	8.6	7.4	7.0	4.5	7.2	7.0	8.3	4.5	4.5	4.0
41.0	5.0	2.0	5.0	4.0	4.0	3.0	3.0	4.0	5.0	3.8	3.8	3.0	0.8	1.0	4.0	4.0	2.0	1.0	8.8	7.2	7.8	8.8	8.8	7.2	3.3	3.5	4.0	4.0
32.0	5.0	3.0	5.0	3.0	5.0	3.0	5.0	5.0	5.0	4.8	4.8	5.0	1.9	2.1	2.0	3.0	2.0	1.0	7.6	7.8	2.5	3.8	4.2	6.4	7.3	4.0	4.0	4.0
45.0	5.0	5.0	5.0	2.0	5.0	5.0	5.0	5.0	5.0	4.8	4.0	0.0	1.6	1.7	3.0	2.0	2.0	2.0	7.2	8.4	6.0	3.3	6.0	6.0	4.3	5.0	5.0	3.5
39.0	5.0	3.0	5.0	3.0	5.0	5.0	5.0	5.0	5.0	6.0	0.3	0.0	0.4	0.4	5.0	4.0	2.0	3.0	8.6	8.4	9.0	9.0	8.4	3.8	4.7	4.0	5.0	4.0
50.0	5.0	2.0	5.0	4.0	4.0	3.0	1.0	5.0	5.0	6.0	5.3	4.0	1.2	1.6	4.0	2.0	3.0	1.0	9.0	6.8	9.0	4.8	6.4	4.2	8.7	3.5	4.0	4.0
36.0	5.0	3.0	5.0	3.0	5.0	4.0	4.0	5.0	5.0	5.0	5.8	4.3	1.5	0.7	4.0	4.0	2.0	3.0	7.4	6.4	7.0	6.0	7.8	5.0	7.7	4.0	4.5	4.0
45.0	5.0	4.0	5.0	2.0	5.0	5.0	5.0	5.0	5.0	5.8	5.5	5.0	1.3	1.2	2.0	2.0	2.0	1.0	7.8	8.2	7.5	4.8	6.8	6.6	7.3	4.5	5.0	3.5
36.0	5.0	5.0	5.0	5.0	5.0	5.0	5.0	4.0	5.0	6.0	6.0	4.8	1.1	1.2	4.0	3.0	2.0	1.0	9.0	9.0	7.8	5.0	8.2	4.2	7.0	5.0	5.0	5.0
66.0	*	*	*	*	*	*	*	*	*	*	*	*	*	*	2.0	0.0	1.0	1.0	*	*	*	*	*	*	*	*	*	*
74.0	4.0	2.0	5.0	2.0	5.0	3.0	4.0	4.0	5.0	6.0	5.8	4.3	1.0	1.1	3.0	1.0	3.0	1.0	5.8	6.2	6.8	6.3	6.8	6.2	7.0	3.0	4.0	3.5
46.0	5.0	3.0	5.0	3.0	5.0	5.0	4.0	5.0	5.0	4.8	5.0	6.0	0.7	0.5	0.0	1.0	1.0	2.0	8.4	4.8	6.5	3.3	7.2	6.8	7.0	4.0	5.0	4.0
48.0	5.0	1.0	5.0	3.0	5.0	3.0	4.0	2.0	5.0	4.8	4.8	3.0	1.3	1.5	3.0	0.0	0.0	2.0	7.8	1.6	3.0	5.0	6.8	2.3	3.3	3.0	4.0	4.0
35.0	4.0	3.0	5.0	5.0	4.0	3.0	4.0	5.0	5.0	3.5	4.5	5.0	1.3	1.3	4.0	2.0	3.0	3.0	8.2	6.0	5.5	7.8	7.6	4.8	7.7	3.5	4.0	4.5
43.0	5.0	5.0	5.0	5.0	5.0	5.0	5.0	5.0	5.0	4.0	3.8	4.0	2.0	1.8	4.0	1.0	1.0	3.0	2.2	5.2	2.3	1.0	3.4	3.4	6.0	5.0	5.0	5.0
47.0	5.0	1.0	5.0	1.0	5.0	3.0	3.0	5.0	5.0	5.5	4.5	4.0	1.4	1.6	1.0	4.0	3.0	1.0	5.2	2.0	5.0	3.5	5.2	4.8	0.7	3.0	4.0	3.0
71.0	5.0	3.0	5.0	1.0	5.0	5.0	3.0	5.0	3.0	1.0	1.0	4.0	1.7	1.7	2.0	4.0	2.0	1.0	9.0	8.2	6.0	6.0	7.6	8.2	7.7	4.0	5.0	3.0
43.0	5.0	5.0	5.0	4.0	5.0	4.0	3.0	3.0	5.0	5.3	3.3	2.5	2.3	1.9	2.0	2.0	2.0	3.0	4.6	5.2	2.0	2.0	4.6	6.3	6.3	5.0	4.5	4.5
*	5.0	5.0	5.0	5.0	5.0	5.0	5.0	5.0	5.0	6.0	6.0	5.3	0.8	0.7	4.0	3.0	3.0	3.0	7.8	8.0	7.3	7.0	8.2	7.4	8.0	5.0	5.0	5.0
46.0	5.0	3.0	5.0	3.0	5.0	4.0	1.0	5.0	4.0	5.8	2.8	5.0	1.5	1.1	5.0	3.0	2.0	2.0	7.0	8.0	6.5	6.0	7.0	5.6	7.3	4.0	4.5	4.0
37.0	4.0	2.0	5.0	2.0	5.0	4.0	3.0	5.0	5.0	4.8	4.8	5.0	0.7	0.9	5.0	5.0	2.0	3.0	8.6	8.8	7.0	7.3	8.6	7.2	8.0	3.0	4.5	3.5
54.0	5.0	4.0	5.0	3.0	5.0	5.0	5.0	5.0	5.0	5.8	6.0	5.0	1.6	1.6	4.0	4.0	3.0	3.0	5.8	6.8	5.8	5.3	5.4	5.2	5.7	4.5	5.0	4.0
51.0	5.0	3.0	5.0	1.0	5.0	3.0	3.0	5.0	5.0	5.0	3.8	2.0	1.9	2.0	2.0	0.0	1.0	3.0	6.4	2.2	1.3	1.0	4.8	5.0	3.7	4.0	4.0	3.0
53.0	5.0	4.0	5.0	4.0	5.0	4.0	5.0	5.0	5.0	5.5	4.8	5.0	2.2	1.3	2.0	0.0	2.0	2.0	7.4	8.0	6.5	5.0	6.4	5.0	6.0	4.5	4.5	4.5
51.0	5.0	3.0	5.0	1.0	5.0	3.0	5.0	5.0	5.0	6.0	5.0	6.0	2.0	1.6	4.0	1.0	2.0	2.0	5.6	4.0	4.0	1.5	3.8	6.2	7.3	4.0	4.0	3.0
44.0	5.0	1.0	5.0	1.0	5.0	5.0	5.0	5.0	5.0	4.5	4.5	4.0	1.1	1.0	4.0	4.0	2.0	1.0	8.8	9.0	8.5	7.8	8.6	7.2	9.0	3.0	5.0	3.0
45.0	5.0	4.0	5.0	3.0	4.0	4.0	5.0	5.0	5.0	4.0	3.8	2.5	1.9	2.0	3.0	2.0	3.0	3.0	4.6	7.8	3.0	1.5	3.0	4.8	2.3	4.5	4.5	3.5
48.0	3.0	1.0	5.0	3.0	3.0	1.0	5.0	5.0	5.0	0.0	0.0	4.0	1.2	2.9	2.0	4.0	3.0	1.0	4.8	7.4	3.5	4.3	2.6	5.0	1.3	2.0	3.0	3.0
73.0	5.0	5.0	5.0	4.0	4.0	3.0	5.0	5.0	5.0	6.0	6.0	5.0	0.7	0.8	2.0	3.0	2.0	2.0	5.4	8.6	6.0	4.0	4.6	4.8	4.3	5.0	4.0	4.0
48.0	4.0	3.0	5.0	4.0	5.0	4.0	5.0	5.0	5.0	4.3	5.3	5.3	1.2	0.5	4.0	3.0	3.0	3.0	6.6	8.6	7.8	6.0	6.2	7.4	6.7	3.5	4.5	4.5
41.0	5.0	1.0	5.0	2.0	5.0	5.0	5.0	5.0	5.0	4.0	5.0	4.5	1.1	1.1	5.0	3.0	2.0	3.0	7.0	8.2	6.8	5.0	6.0	5.4	3.7	3.0	5.0	3.5
35.0	4.0	2.0	1.0	2.0	4.0	4.0	5.0	5.0	5.0	4.5	3.0	3.5	1.8	1.3	5.0	3.0	3.0	3.0	6.4	5.0	4.5	3.5	5.0	6.6	4.7	3.0	2.5	3.0
33.0	5.0	2.0	5.0	3.0	3.0	4.0	5.0	5.0	5.0	4.3	4.3	4.3	0.8	0.9	2.0	1.0	3.0	2.0	6.8	7.2	6.8	6.5	6.8	3.6	7.0	3.5	4.5	3.0
44.0	5.0	3.0	5.0	1.0	5.0	2.0	5.0	5.0	5.0	5.5	5.5	6.0	0.5	0.7	2.0	3.0	3.0	4.0	8.0	4.4	7.0	1.0	6.8	6.2	7.0	4.0	3.5	3.0
27.0	5.0	2.0	5.0	3.0	5.0	3.0	4.0	5.0	5.0	5.3	5.3	3.8	1.1	1.0	1.0	3.0	1.0	0.0	6.4	7.4	7.0	4.5	7.4	6.2	6.7	3.5	4.0	4.0
52.0	5.0	5.0	5.0	3.0	5.0	4.0	5.0	5.0	5.0	5.5	6.0	6.0	1.8	1.6	4.0	4.0	2.0	3.0	8.0	6.6	6.5	5.0	6.8	5.2	8.3	5.0	4.5	4.0
55.0	5.0	5.0	5.0	4.0	5.0	3.0	5.0	5.0	5.0	4.5	5.8	4.5	1.1	1.4	4.0	4.0	2.0	2.0	6.4	5.0	2.3	1.0	5.0	5.4	4.3	5.0	4.0	4.5
41.0	4.0	3.0	4.0	1.0	4.0	2.0	4.0	4.0	4.0	4.3	4.5	4.0	1.4	1.6	4.0	3.0	2.0	3.0	6.4	4.2	3.8	1.0	4.8	5.0	6.7	3.5	3.0	2.5
45.0	5.0	5.0	5.0	3.0	5.0	5.0	5.0	5.0	5.0	6.0	5.3	4.3	1.4	1.8	4.0	3.0	2.0	3.0	7.0	7.4	7.8	4.3	8.0	5.6	7.0	5.0	5.0	4.0
53.0	5.0	4.0	5.0	5.0	5.0	2.0	5.0	5.0	5.0	5.0	5.0	4.0	1.0	1.8	1.0	0.0	1.0	0.0	6.6	7.4	5.0	3.5	4.8	5.0	6.0	4.5	3.5	5.0
50.0	4.0	2.0	2.0	2.0	4.0	4.0	4.0	5.0	4.0	3.8	6.0	4.3	1.1	1.2	4.0	2.0	1.0	2.0	7.4	5.4	5.5	3.5	5.4	6.8	6.3	3.0	3.0	3.0
44.0	4.0	1.0	5.0	2.0	5.0	3.0	4.0	4.0	5.0	4.3	4.3	4.0	1.0	1.5	5.0	4.0	3.0	2.0	5.6	6.0	5.8	3.0	3.8	4.6	4.7	2.5	4.0	3.5
55.0	*	*	*	*	*	*	*	*	*	4.5	4.0	4.0	2.0	0.8	1.0	2.0	2.0	1.0	*	*	*	*	*	*	*	*	*	*
49.0	3.0	2.0	2.0	2.0	3.0	3.0	3.0	3.0	5.0	4.0	4.5	4.5	1.2	1.0	4.0	2.0	2.0	2.0	3.0	3.4	2.8	4.0	3.2	2.4	4.0	2.5	2.5	2.5
55.0	5.0	2.0	5.0	2.0	5.0	4.0	5.0	5.0	5.0	2.8	4.0	3.3	1.5	2.2	1.0	4.0	1.0	2.0	5.6	9.0	2.3	1.0	2.2	4.6	1.0	3.5	4.5	3.5
62.0	5.0	3.0	5.0	3.0	5.0	2.0	4.0	4.0	5.0	5.5	5.0	4.0	1.1	1.1	4.0	4.0	2.0	3.0	7.8	7.8	7.8	6.8	7.4	7.0	7.3	4.0	3.5	4.0
37.0	5.0	2.0	5.0	3.0	5.0	3.0	5.0	4.0	5.0	5.0	5.3	4.8	1.2	1.7	1.0	3.0	3.0	4.0	5.8	2.2	3.5	1.5	4.0	4.6	4.7	3.5	4.0	4.0
36.0	3.0	3.0	3.0	3.0	3.0	3.0	5.0	5.0	5.0	4.0	3.5	4.0	1.3	1.1	1.0	3.0	2.0	2.0	4.8	6.8	5.0	3.0	4.8	6.0	6.3	3.0	3.0	3.0
42.0	5.0	2.0	1.0	2.0	4.0	3.0	5.0	5.0	5.0	4.5	5.0	4.5	0.9	1.2	4.0	1.0	3.0	2.0	7.4	7.4	6.0	7.5	7.8	6.8	7.0	3.5	2.0	3.0
44.0	4.0	2.0	4.0	1.0	5.0	2.0	3.0	3.0	4.0	0.0	0.8	0.8	1.9	1.9	2.0	0.0	2.0	1.0	5.4	2.8	5.3	7.5	5.6	4.6	2.7	3.0	3.0	3.0
40.0	5.0	4.0	5.0	1.0	5.0	5.0	5.0	5.0	5.0	4.5	2.0	1.5	0.7	0.7	3.0	3.0	2.0	2.0	9.0	8.6	7.8	6.3	9.0	6.6	5.7	4.5	5.0	3.0
25.0	5.0	5.0	5.0	5.0	5.0	5.0	5.0	5.0	5.0	6.0	6.0	3.3	1.7	2.0	4.0	2.0	1.0	1.0	7.2	9.0	7.0	9.0	9.0	7.4	6.3	5.0	5.0	5.0
69.0	5.0	4.0	5.0	5.0	5.0	3.0	5.0	5.0	5.0	5.3	5.3	5.3	1.2	1.1	2.0	3.0	2.0	3.0	6.2	8.6	6.5	3.3	5.6	5.6	8.3	4.5	4.0	5.0
47.0	5.0	5.0	5.0	5.0	5.0	5.0	5.0	5.0	5.0	5.5	5.5	4.3	1.4	2.0	4.0	2.0	3.0	3.0	6.6	7.4	6.8	4.8	7.4	5.8	5.7	5.0	5.0	5.0
41.0	5.0	5.0	5.0	5.0	5.0	5.0	5.0	5.0	5.0	6.0	6.0	2.5	0.8	0.7	1.0	3.0	1.0	2.0	6.8	7.0	7.5	4.3	6.4	5.2	6.0	5.0	5.0	5.0
45.0	5.0	5.0	5.0	5.0	5.0	5.0	5.0	5.0	5.0	6.0	4.0	5.8	0.8	1.8	3.0	1.0	3.0	3.0	8.4	9.0	6.5	5.5	8.0	6.2	9.0	5.0	5.0	5.0
49.0	5.0	1.0	5.0	3.0	4.0	3.0	5.0	5.0	5.0	5.3	5.3	3.3	2.2	2.4	1.0	0.0	1.0	2.0	4.0	2.8	2.3	1.0	3.8	2.8	2.3	3.0	4.0	3.5
